# Supplementary material for: K-OPLS package: Kernel-based orthogonal projections to latent structures for prediction and interpretation in feature space
Source: BMC Bioinformatics. 2008 Feb 19;9:106. doi: 10.1186/1471-2105-9-106 (PMC2323673; doi:10.1186/1471-2105-9-106)
Supplement: Additional File 2 — K-OPLS package version 1.0.3 for R (Unix). Provides the K-OPLS package version 1.0.3 for R, built for Unix-like systems (e.g. Linux, MacOS X, etc) [file 1471-2105-9-106-S2.zip]

Archive with 1 entries (1 files):
- kopls_1.0.3.tar.gz
