# Supplementary material for: K-OPLS package: Kernel-based orthogonal projections to latent structures for prediction and interpretation in feature space
Source: BMC Bioinformatics. 2008 Feb 19;9:106. doi: 10.1186/1471-2105-9-106 (PMC2323673; doi:10.1186/1471-2105-9-106)
Supplement: Additional File 3 — K-OPLS package version 1.0.3 for R (Windows). Provides the K-OPLS package version 1.0.3 for R, built for Windows [file 1471-2105-9-106-S3.zip]

Archive with 122 entries (111 files):
- kopls/
- kopls/R/
- kopls/R/kopls
- kopls/doc/
- kopls/doc/kopls.Rnw
- kopls/doc/index.html
- kopls/doc/README.txt
- kopls/man/
- kopls/R-ex/
- kopls/R-ex/koplsScale.R
- kopls/R-ex/koplsRescale.R
- kopls/R-ex/koplsCV.R
- kopls/R-ex/koplsDummy.R
- kopls/R-ex/koplsPlotCVDiagnostics.R
- kopls/R-ex/koplsScaleApply.R
- kopls/R-ex/koplsMaxClassify.R
- kopls/R-ex/koplsPlotSensSpec.R
- kopls/R-ex/koplsModel.R
- kopls/R-ex/koplsPlotModelDiagnostics.R
- kopls/R-ex/koplsConfusionMatrix.R
- kopls/R-ex/koplsCenterKTeTe.R
- kopls/R-ex/koplsCenterKTeTr.R
- kopls/R-ex/koplsCenterKTrTr.R
- kopls/R-ex/koplsReDummy.R
- kopls/R-ex/koplsCrossValSet.R
- kopls/R-ex/koplsPlotScores.R
- kopls/R-ex/koplsKernel.R
- kopls/R-ex/kopls-package.R
- kopls/R-ex/koplsPredict.R
- kopls/R-ex/koplsBasicClassify.R
- kopls/R-ex/koplsSensSpec.R
- kopls/Meta/
- kopls/data/
- kopls/demo/
- kopls/demo/koplsDemo.R
- kopls/help/
- kopls/help/koplsRescale
- kopls/help/AnIndex
- kopls/help/koplsPlotSensSpec
- kopls/help/koplsBasicClassify
- kopls/help/kopls-package
- kopls/help/koplsDemo
- kopls/help/koplsPlotModelDiagnostics
- kopls/help/koplsCrossValSet
- kopls/help/koplsCenterKTeTe
- kopls/help/koplsCenterKTeTr
- kopls/help/koplsCenterKTrTr
- kopls/help/koplsCV
- kopls/help/koplsScaleApply
- kopls/help/koplsKernel
- kopls/help/koplsMaxClassify
- kopls/help/koplsSensSpec
- kopls/help/koplsDummy
- kopls/help/koplsModel
- kopls/help/koplsScale
- kopls/help/koplsConfusionMatrix
- kopls/help/koplsPlotCVDiagnostics
- kopls/help/koplsPredict
- kopls/help/koplsPlotScores
- kopls/help/koplsReDummy
- kopls/html/
- kopls/html/00Index.html
- kopls/html/koplsPlotModelDiagnostics.html
- kopls/html/koplsConfusionMatrix.html
- kopls/html/koplsPlotCVDiagnostics.html
- kopls/html/koplsScale.html
- kopls/html/koplsPlotScores.html
- kopls/html/koplsScaleApply.html
- kopls/html/koplsDummy.html
- kopls/html/koplsModel.html
- kopls/html/koplsDemo.html
- kopls/html/kopls-package.html
- kopls/html/koplsCV.html
- kopls/html/koplsSensSpec.html
- kopls/html/koplsMaxClassify.html
- kopls/html/koplsPredict.html
- kopls/html/koplsKernel.html
- kopls/html/koplsCenterKTeTe.html
- kopls/html/koplsReDummy.html
- kopls/html/koplsBasicClassify.html
- kopls/html/koplsCenterKTrTr.html
- kopls/html/koplsRescale.html
- kopls/html/koplsCenterKTeTr.html
- kopls/html/koplsCrossValSet.html
- kopls/html/koplsPlotSensSpec.html
- kopls/CONTENTS
- kopls/INDEX
- kopls/latex/
- kopls/latex/koplsScale.tex
- kopls/latex/koplsDummy.tex
- kopls/latex/koplsModel.tex
- kopls/latex/kopls-package.tex
- kopls/latex/koplsScaleApply.tex
- kopls/latex/koplsRescale.tex
- kopls/latex/koplsCrossValSet.tex
- kopls/latex/koplsPlotModelDiagnostics.tex
- kopls/latex/koplsCV.tex
- kopls/latex/koplsMaxClassify.tex
- kopls/latex/koplsPlotCVDiagnostics.tex
- kopls/latex/koplsDemo.tex
- kopls/latex/koplsPredict.tex
- kopls/latex/koplsCenterKTrTr.tex
- kopls/latex/koplsPlotSensSpec.tex
- kopls/latex/koplsConfusionMatrix.tex
- kopls/latex/koplsCenterKTeTe.tex
- kopls/latex/koplsReDummy.tex
- kopls/latex/koplsBasicClassify.tex
- kopls/latex/koplsCenterKTeTr.tex
- kopls/latex/koplsSensSpec.tex
- kopls/latex/koplsKernel.tex
- kopls/latex/koplsPlotScores.tex
- kopls/DESCRIPTION
- kopls/COPYING
- kopls/doc/kopls.pdf
- kopls/man/kopls.Rd.gz
- kopls/Meta/data.rds
- kopls/Meta/package.rds
- kopls/Meta/Rd.rds
- kopls/Meta/hsearch.rds
- kopls/Meta/demo.rds
- kopls/Meta/vignette.rds
- kopls/data/koplsExample.RData
