# Supplementary material for: K-OPLS package: Kernel-based orthogonal projections to latent structures for prediction and interpretation in feature space
Source: BMC Bioinformatics. 2008 Feb 19;9:106. doi: 10.1186/1471-2105-9-106 (PMC2323673; doi:10.1186/1471-2105-9-106)
Supplement: Additional File 3 — K-OPLS package version 1.0.3 for R (Windows). Provides the K-OPLS package version 1.0.3 for R, built for Windows [file 1471-2105-9-106-S3.zip › kopls/doc/README.txt]

-------------------------------------------------------------------------------

K-OPLS package for R

-------------------------------------------------------------------------------


Contents


1. Key features

2. Requirements

3. Installation

4. Getting started

5. License

6. Citing

7. Feedback 


-------------------------------------------------------------------------------

1. Key features

-------------------------------------------------------------------------------


The presented package provides an open-source, platform-independent

implementation of the Kernel-based Orthogonal Projections to Latent Structures

(K-OPLS) method; a kernel-based classification and regression method. In

relation to other kernel-based methods, K-OPLS offers unique properties

facilitating separate modeling of predictive variation and structured noise in

the feature space. While providing prediction results similar to other kernel-

based methods, K-OPLS features enhanced interpretational capabilities; allowing

detection of unanticipated systematic variation in the data such as

instrumental drift, batch variability or unexpected biological variation.


The package includes the following functionality:


(1.1)	Estimation (training) of K-OPLS models.


(1.2)	Prediction of new data using the estimated K-OPLS model in step (1.1). 


(1.3)	Cross-validation functionality to estimate the generalization error of

		a K-OPLS model. This is intended to guide the selection of the number

		of Y-predictive components A and the number of Y-orthogonal components

		Ao. The supported implementations are: 

		* n-fold cross-validation.

		* Monte Carlo Cross-Validation (MCCV)

		* Monte Carlo Class-balanced Cross-Validation (for discriminant 

		analysis cases).

	   

(1.4)	Kernel functions, including the polynomial and Gaussian kernel

		functions.

 

(1.5) 	Model statistics: 

		* The explained variation of X (R2X). 

		* The explained variation of Y (R2Y).

		* Prediction statistics over cross-validation for regression tasks

		(Q2Y, which is inversely proportional to the generalization error).

		* Prediction statistics over cross-validation for classification tasks 

		(sensitivity and specificity measures). 

	  

(1.6)	Plot functions for visualization: 

		* Scatter plot matrices for model score components.

		* Model statistics and diagnostics plots.


The K-OPLS package for R is freely available for download at

http://kopls.sourceforge.net/


-------------------------------------------------------------------------------

2. Requirements

-------------------------------------------------------------------------------


A functional installation of R 2.0 or later is required.


-------------------------------------------------------------------------------

3. Installation

-------------------------------------------------------------------------------


  ------------------------------------------------------------------------------------------------

  2.1. Windows

  ------------------------------------------------------------------------------------------------

  

  Download the "kopls.1.XX.zip" file (where "XX" is the current version). Start R and select

  (on the menu bar) "Packages" and then "Install package from local zip file...".

  Locate the file "kopls.1.XX.zip" on your hard drive, and click "Open".

  

  ------------------------------------------------------------------------------------------------

  2.2. Linux

  ------------------------------------------------------------------------------------------------


  To install the kopls package in the standard location (/usr/local/lib/R/library), type:


  R CMD INSTALL kopls.1.XX.tar.gz

  (where "XX" is the current version)


-------------------------------------------------------------------------------

4. Getting started

-------------------------------------------------------------------------------


The package includes a demonstration of the functionality available in the

package, which is intended to be a starting point for future use. The

demonstration is based on a simulated data set, represented by 1000 spectral

variables from two different classes and is available in a supplied workspace.

The demonstration essentially consists two main steps.


The first step is to demonstrate how K-OPLS handles the model evaluation

(using cross-validation), model building and subsequent classification of

external data from a non-linear data set.


The second step is to demonstrate how K-OPLS works in the presence of response-

independent (Y-orthogonal) variation, using the same data set but with a strong

systematic class-specific disturbance added.


To start the demonstration, make sure that the R package has been

successfully installed (see section 3.) and run the following code:

> library(kopls)

> demo(koplsDemo)


-------------------------------------------------------------------------------

5. License

-------------------------------------------------------------------------------


The K-OPLS package is free software; you can redistribute it and/or

modify it under the terms of the GNU General Public License version 2

as published by the Free Software Foundation. 


The K-OPLS package is distributed in the hope that it will be useful,

but WITHOUT ANY WARRANTY; without even the implied warranty of

MERCHANTABILITY or FITNESS FOR A PARTICULAR PURPOSE.  See the

GNU General Public License for more details.


You should have received a copy of the GNU General Public

License version 2 along with this library; if not, write to the Free Software

Foundation, Inc., 51 Franklin Street, Fifth Floor, Boston, MA  02110-1301 USA.


-------------------------------------------------------------------------------

6. Citing

-------------------------------------------------------------------------------


When using this software in publications, please cite:


Rantalainen M, Bylesj� M, Cloarec O, Nicholson JK, Holmes E and Trygg J.

 Kernel-based orthogonal projections to latent structures (K-OPLS),

 J Chemometrics 2007; 21:376-385. doi:10.1002/cem.1071.


-------------------------------------------------------------------------------

7. Feedback

-------------------------------------------------------------------------------


Please send comments to Max Bylesj� <max.bylesjo@chem.umu.se> or

Mattias Rantalainen <mattias.rantalainen@imperial.ac.uk>
