# Supplementary material for: K-OPLS package: Kernel-based orthogonal projections to latent structures for prediction and interpretation in feature space
Source: BMC Bioinformatics. 2008 Feb 19;9:106. doi: 10.1186/1471-2105-9-106 (PMC2323673; doi:10.1186/1471-2105-9-106)
Supplement: Additional File 3 — K-OPLS package version 1.0.3 for R (Windows). Provides the K-OPLS package version 1.0.3 for R, built for Windows [file 1471-2105-9-106-S3.zip › kopls/R-ex/koplsCenterKTrTr.R]

### Name: koplsCenterKTrTr
### Title: Centering function for the training kernel
### Aliases: koplsCenterKTrTr
### Keywords: multivariate

### ** Examples


## Load data set
data(koplsExample)

## Define kernel function parameter
sigma<-25

## Construct kernel
Ktr<-koplsKernel(Xtr,NULL,'g',sigma)

## Center kernel
Ktr_centered<-koplsCenterKTrTr(Ktr)
