# Supplementary material for: K-OPLS package: Kernel-based orthogonal projections to latent structures for prediction and interpretation in feature space
Source: BMC Bioinformatics. 2008 Feb 19;9:106. doi: 10.1186/1471-2105-9-106 (PMC2323673; doi:10.1186/1471-2105-9-106)
Supplement: Additional File 3 — K-OPLS package version 1.0.3 for R (Windows). Provides the K-OPLS package version 1.0.3 for R, built for Windows [file 1471-2105-9-106-S3.zip › kopls/R-ex/koplsPredict.R]

### Name: koplsPredict
### Title: Prediction of new samples from a K-OPLS model
### Aliases: koplsPredict
### Keywords: multivariate

### ** Examples


## Load data set
data(koplsExample)

## Define kernel function parameter
sigma<-25

## Define number of Y-orthogonal components
nox<-3

## Construct kernels
Ktr<-koplsKernel(Xtr,NULL,'g',sigma)
KteTr<-koplsKernel(Xte,Xtr,'g',sigma)
KteTe<-koplsKernel(Xte,NULL,'g',sigma)

## Model 
model<-koplsModel(Ktr,Ytr,1,nox,'mc','mc');

## Predict
modelPred<-koplsPredict(KteTr,KteTe,Ktr,model,rescaleY=TRUE)

## Visualize
plot(modelPred$Yhat, Yte, xlab="Predicted", ylab="Observed")
abline(v=0.5, col="Red", lty=2) ## Approximate decision boundary
