# Supplementary material for: K-OPLS package: Kernel-based orthogonal projections to latent structures for prediction and interpretation in feature space
Source: BMC Bioinformatics. 2008 Feb 19;9:106. doi: 10.1186/1471-2105-9-106 (PMC2323673; doi:10.1186/1471-2105-9-106)
Supplement: Additional File 3 — K-OPLS package version 1.0.3 for R (Windows). Provides the K-OPLS package version 1.0.3 for R, built for Windows [file 1471-2105-9-106-S3.zip › kopls/help/AnIndex]

kopls-package	kopls-package
kopls	kopls-package
koplsBasicClassify	koplsBasicClassify
koplsCenterKTeTe	koplsCenterKTeTe
koplsCenterKTeTr	koplsCenterKTeTr
koplsCenterKTrTr	koplsCenterKTrTr
koplsConfusionMatrix	koplsConfusionMatrix
koplsCrossValSet	koplsCrossValSet
koplsCV	koplsCV
koplsDemo	koplsDemo
koplsDummy	koplsDummy
koplsKernel	koplsKernel
koplsMaxClassify	koplsMaxClassify
koplsModel	koplsModel
koplsPlotCVDiagnostics	koplsPlotCVDiagnostics
koplsPlotModelDiagnostics	koplsPlotModelDiagnostics
koplsPlotScores	koplsPlotScores
koplsPlotSensSpec	koplsPlotSensSpec
koplsPredict	koplsPredict
koplsReDummy	koplsReDummy
koplsRescale	koplsRescale
koplsScale	koplsScale
koplsScaleApply	koplsScaleApply
koplsSensSpec	koplsSensSpec
