# Supplementary material for: K-OPLS package: Kernel-based orthogonal projections to latent structures for prediction and interpretation in feature space
Source: BMC Bioinformatics. 2008 Feb 19;9:106. doi: 10.1186/1471-2105-9-106 (PMC2323673; doi:10.1186/1471-2105-9-106)
Supplement: Additional File 3 — K-OPLS package version 1.0.3 for R (Windows). Provides the K-OPLS package version 1.0.3 for R, built for Windows [file 1471-2105-9-106-S3.zip › kopls/CONTENTS]

Entry: kopls-package
Aliases: kopls-package kopls
Keywords: package multivariate
Description: Kernel-based orthogonal projections to latent structures (K-OPLS)
URL: ../../../library/kopls/html/kopls-package.html

Entry: koplsBasicClassify
Aliases: koplsBasicClassify
Keywords: multivariate
Description: Classification rule based on a fixed threshold
URL: ../../../library/kopls/html/koplsBasicClassify.html

Entry: koplsCV
Aliases: koplsCV
Keywords: multivariate
Description: K-OPLS cross-validation
URL: ../../../library/kopls/html/koplsCV.html

Entry: koplsCenterKTeTe
Aliases: koplsCenterKTeTe
Keywords: multivariate
Description: Centering function for the test kernel
URL: ../../../library/kopls/html/koplsCenterKTeTe.html

Entry: koplsCenterKTeTr
Aliases: koplsCenterKTeTr
Keywords: multivariate
Description: Centering function for the hybrid test/training kernel
URL: ../../../library/kopls/html/koplsCenterKTeTr.html

Entry: koplsCenterKTrTr
Aliases: koplsCenterKTrTr
Keywords: multivariate
Description: Centering function for the training kernel
URL: ../../../library/kopls/html/koplsCenterKTrTr.html

Entry: koplsConfusionMatrix
Aliases: koplsConfusionMatrix
Keywords: multivariate
Description: Calculation of confusion matrix
URL: ../../../library/kopls/html/koplsConfusionMatrix.html

Entry: koplsCrossValSet
Aliases: koplsCrossValSet
Keywords: multivariate
Description: Generate training/test observations for cross-validation
URL: ../../../library/kopls/html/koplsCrossValSet.html

Entry: koplsDemo
Aliases: koplsDemo
Keywords: multivariate
Description: K-OPLS demonstration procedure
URL: ../../../library/kopls/html/koplsDemo.html

Entry: koplsDummy
Aliases: koplsDummy
Keywords: multivariate
Description: Convertion of integer vector to dummy matrix
URL: ../../../library/kopls/html/koplsDummy.html

Entry: koplsKernel
Aliases: koplsKernel
Keywords: multivariate
Description: Kernel construction method
URL: ../../../library/kopls/html/koplsKernel.html

Entry: koplsMaxClassify
Aliases: koplsMaxClassify
Keywords: multivariate
Description: Classification rule based on the maximum class belonging
URL: ../../../library/kopls/html/koplsMaxClassify.html

Entry: koplsModel
Aliases: koplsModel
Keywords: multivariate
Description: K-OPLS model training
URL: ../../../library/kopls/html/koplsModel.html

Entry: koplsPlotCVDiagnostics
Aliases: koplsPlotCVDiagnostics
Keywords: multivariate
Description: Overview plot of cross-validation results
URL: ../../../library/kopls/html/koplsPlotCVDiagnostics.html

Entry: koplsPlotModelDiagnostics
Aliases: koplsPlotModelDiagnostics
Keywords: multivariate
Description: Overview of model training results
URL: ../../../library/kopls/html/koplsPlotModelDiagnostics.html

Entry: koplsPlotScores
Aliases: koplsPlotScores
Keywords: multivariate
Description: Plots scores from trained K-OPLS models
URL: ../../../library/kopls/html/koplsPlotScores.html

Entry: koplsPlotSensSpec
Aliases: koplsPlotSensSpec
Keywords: multivariate
Description: Plots sensitivity and specificity results from cross-validation
URL: ../../../library/kopls/html/koplsPlotSensSpec.html

Entry: koplsPredict
Aliases: koplsPredict
Keywords: multivariate
Description: Prediction of new samples from a K-OPLS model
URL: ../../../library/kopls/html/koplsPredict.html

Entry: koplsReDummy
Aliases: koplsReDummy
Keywords: multivariate
Description: Reconstruct class vector
URL: ../../../library/kopls/html/koplsReDummy.html

Entry: koplsRescale
Aliases: koplsRescale
Keywords: multivariate
Description: Matrix scaling based on pre-defined parameters
URL: ../../../library/kopls/html/koplsRescale.html

Entry: koplsScale
Aliases: koplsScale
Keywords: multivariate
Description: Matrix scaling function
URL: ../../../library/kopls/html/koplsScale.html

Entry: koplsScaleApply
Aliases: koplsScaleApply
Keywords: multivariate
Description: Apply matrix scaling
URL: ../../../library/kopls/html/koplsScaleApply.html

Entry: koplsSensSpec
Aliases: koplsSensSpec
Keywords: multivariate
Description: Sensitivity and specificity calculations for classification
URL: ../../../library/kopls/html/koplsSensSpec.html
