# Supplementary material for: K-OPLS package: Kernel-based orthogonal projections to latent structures for prediction and interpretation in feature space
Source: BMC Bioinformatics. 2008 Feb 19;9:106. doi: 10.1186/1471-2105-9-106 (PMC2323673; doi:10.1186/1471-2105-9-106)
Supplement: Additional File 3 — K-OPLS package version 1.0.3 for R (Windows). Provides the K-OPLS package version 1.0.3 for R, built for Windows [file 1471-2105-9-106-S3.zip › kopls/INDEX]

kopls-package           Kernel-based orthogonal projections to latent
                        structures (K-OPLS)
koplsBasicClassify      Classification rule based on a fixed threshold
koplsCV                 K-OPLS cross-validation
koplsCenterKTeTe        Centering function for the test kernel
koplsCenterKTeTr        Centering function for the hybrid test/training
                        kernel
koplsCenterKTrTr        Centering function for the training kernel
koplsConfusionMatrix    Calculation of confusion matrix
koplsCrossValSet        Generate training/test observations for
                        cross-validation
koplsDemo               K-OPLS demonstration procedure
koplsDummy              Convertion of integer vector to dummy matrix
koplsKernel             Kernel construction method
koplsMaxClassify        Classification rule based on the maximum class
                        belonging
koplsModel              K-OPLS model training
koplsPlotCVDiagnostics
                        Overview plot of cross-validation results
koplsPlotModelDiagnostics
                        Overview of model training results
koplsPlotScores         Plots scores from trained K-OPLS models
koplsPlotSensSpec       Plots sensitivity and specificity results from
                        cross-validation
koplsPredict            Prediction of new samples from a K-OPLS model
koplsReDummy            Reconstruct class vector
koplsRescale            Matrix scaling based on pre-defined parameters
koplsScale              Matrix scaling function
koplsScaleApply         Apply matrix scaling
koplsSensSpec           Sensitivity and specificity calculations for
                        classification
