# Supplementary material for: K-OPLS package: Kernel-based orthogonal projections to latent structures for prediction and interpretation in feature space
Source: BMC Bioinformatics. 2008 Feb 19;9:106. doi: 10.1186/1471-2105-9-106 (PMC2323673; doi:10.1186/1471-2105-9-106)
Supplement: Additional File 3 — K-OPLS package version 1.0.3 for R (Windows). Provides the K-OPLS package version 1.0.3 for R, built for Windows [file 1471-2105-9-106-S3.zip › kopls/DESCRIPTION]

Package: kopls
Type: Package
Title: Implementation of the Kernel-based Orthogonal Projections to
        Latent Structures (K-OPLS) method
Version: 1.0.3
Date: 2008-01-23
Author: Max Bylesjo and Mattias Rantalainen
Maintainer: Max Bylesjo <max.bylesjo@chem.umu.se>
Description: Implementation of the Kernel-based Orthogonal Projections
        to Latent Structures (K-OPLS) method, including
        cross-validation and plot tools.
Depends: R (>= 2.0.0)
License: GPL version 2
URL: http://kopls.sourceforge.net/
Packaged: Wed Jan 23 13:23:25 2008; root
Built: R 2.6.1; ; 2008-01-23 13:35:50; windows
