# Supplementary material for: K-OPLS package: Kernel-based orthogonal projections to latent structures for prediction and interpretation in feature space
Source: BMC Bioinformatics. 2008 Feb 19;9:106. doi: 10.1186/1471-2105-9-106 (PMC2323673; doi:10.1186/1471-2105-9-106)
Supplement: Additional File 4 — K-OPLS package version 1.0.3 for MATLAB. Provides the K-OPLS version 1.0.3 source code and documentation for MATLAB [file 1471-2105-9-106-S4.zip]

Archive with 28 entries (26 files):
- demo/
- demo/koplsDemo.m
- demo/koplsDemo.mat
- doc/
- doc/koplsVignette.pdf
- doc/LICENSE.txt
- doc/README.txt
- koplsBasicClassify.m
- koplsCenterKTeTe.m
- koplsCenterKTeTr.m
- koplsCenterKTrTr.m
- koplsConfusionMatrix.m
- koplsCrossValSet.m
- koplsCV.m
- koplsDummy.m
- koplsKernel.m
- koplsMaxClassify.m
- koplsModel.m
- koplsPlotCVDiagnostics.m
- koplsPlotModelDiagnostics.m
- koplsPlotScores.m
- koplsPlotSensSpec.m
- koplsPredict.m
- koplsReDummy.m
- koplsRescale.m
- koplsScale.m
- koplsScaleApply.m
- koplsSensSpec.m
