# Supplementary material for: K-OPLS package: Kernel-based orthogonal projections to latent structures for prediction and interpretation in feature space
Source: BMC Bioinformatics. 2008 Feb 19;9:106. doi: 10.1186/1471-2105-9-106 (PMC2323673; doi:10.1186/1471-2105-9-106)
Supplement: Additional File 4 — K-OPLS package version 1.0.3 for MATLAB. Provides the K-OPLS version 1.0.3 source code and documentation for MATLAB [file 1471-2105-9-106-S4.zip › koplsPlotCVDiagnostics.m]

function []=koplsPlotCVDiagnostics(modelFull)
%%%%%%%%%%%%%%%%%%%%%%%%%%%%%%%%%%%%%%%%%%%%%%%%%%%%%%%%%%%%%%%%%%%%%%%%%%%
%
% Plots diagnostic parameters from K-OPLS cross-validation.
% This includes:
% - R2X = Cumulative explained variation for all model components.
% - R2Xortho = Cumulative explained variation for all Y-orthogonal
% 	model components.
% - R2Xcorr = Explained variation for predictive model components
% 	after addition of Y-orthogonal model components.
% - Q2Y = Total Q-square result (1 - pred. residual / original var.)
%   for all Y-orthogonal components.
%
% For further information regarding the definitation and calculation
% of these quantities, see e.g the appendix of:
%  * Trygg J and Wold S. J Chemometrics 2003; 17:53-64.
%
% ** INPUT
% model = a model constructed using 'koplsModel()'.
%
%%%%%%%%%%%%%%%%%%%%%%%%%%%%%%%%%%%%%%%%%%%%%%%%%%%%%%%%%%%%%%%%%%%%%%%%%%%
%
% Authors: Mattias Rantalainen, Imperial College and 
%   Max Bylesjö, Umeå University
% Copyright (c) 2007-2008 Mattias Rantalainen and Max Bylesjö
%
%%%%%%%%%%%%%%%%%%%%%%%%%%%%%%%%%%%%%%%%%%%%%%%%%%%%%%%%%%%%%%%%%%%%%%%%%%%
%
% This file is part of the K-OPLS package.
%
% The K-OPLS package is free software; you can redistribute it and/or
% modify it under the terms of the GNU General Public License version 2
% as published by the Free Software Foundation.
%
% The K-OPLS package is distributed in the hope that it will be useful,
% but WITHOUT ANY WARRANTY; without even the implied warranty of
% MERCHANTABILITY or FITNESS FOR A PARTICULAR PURPOSE.  See the
% GNU General Public License for more details.
%
%%%%%%%%%%%%%%%%%%%%%%%%%%%%%%%%%%%%%%%%%%%%%%%%%%%%%%%%%%%%%%%%%%%%%%%%%%%

if (~strcmp(modelFull.class, 'koplscv'))
    error('Unknown model type (must be of type "koplscv"). Aborting.')
end

model=modelFull.koplsModel;
model.Q2=modelFull.cv.Q2Yhat;

koplsPlotModelDiagnostics(model)
